# Supplementary material for: Exogenous Brassinolide Ameliorates the Adverse Effects of Gamma Radiation Stress and Increases the Survival Rate of Rice Seedlings by Modulating Antioxidant Metabolism
Source: Int J Mol Sci. 2024 Oct 26;25(21):11523. doi: 10.3390/ijms252111523 (PMC11546918; doi:10.3390/ijms252111523)
Supplement: Supplementary file 1 [file ijms-25-11523-s001.zip]

Archive with 1 entries (1 files):
- ijms-3219735-supplementary.pdf
